# Supplementary material for: Risk factors for prolonged air leak and need for intervention following lung resection
Source: Interact Cardiovasc Thorac Surg. 2021 Sep 18;34(2):212–8. doi: 10.1093/icvts/ivab243 (PMC8766207; doi:10.1093/icvts/ivab243)
Supplement: ivab243_Supplementary_Data [file ivab243_supplementary_data.zip]

Archive with 2 entries (2 files):
- 2dd Version Supplemental Data 1 and 2.docx
- Supplemental Tables.docx
